# Supplementary material for: Mutants of the white ABCG Transporter in Drosophila melanogaster Have Deficient Olfactory Learning and Cholesterol Homeostasis
Source: Int J Mol Sci. 2021 Nov 30;22(23):12967. doi: 10.3390/ijms222312967 (PMC8657504; doi:10.3390/ijms222312967)
Supplement: Supplementary file 1 [file ijms-22-12967-s001.zip]

Archive with 1 entries (1 files):
- ijms-1437452-supplementary.pdf
